# Supplementary material for: Electroencephalography in Autism Spectrum Disorder
Source: J Clin Med. 2025 Mar 11;14(6):1882. doi: 10.3390/jcm14061882 (PMC11943118; doi:10.3390/jcm14061882)
Supplement: Supplementary file 1 [file jcm-14-01882-s001.zip]

Archive with 1 entries (1 files):
- jcm-3472949-supplementary.pdf
